# Supplementary material for: Evaluation of Different Contrast Agents for Regional Lung Perfusion Measurement Using Electrical Impedance Tomography: An Experimental Pilot Study
Source: J Clin Med. 2023 Apr 7;12(8):2751. doi: 10.3390/jcm12082751 (PMC10143707; doi:10.3390/jcm12082751)
Supplement: Supplementary file 1 [file jcm-12-02751-s001.zip]

Archive with 8 entries (8 files):
- Caption Figure S1 and video S1-5.pdf
- Muders_Figure-S1.pdf
- Muders_Video_S1_NaCl.mp4
- Muders_Video_S2_NaBic.mp4
- Muders_Video_S3_Jonosteril.mp4
- Muders_Video_S4_Glucose.mp4
- Muders_Video_S5_Iomeprol.mp4
- Table S1. NC3Rs ARRIVE Guidelines Checklist (fillable).pdf
